# Supplementary material for: A plant cytorhabdovirus modulates locomotor activity of insect vectors to enhance virus transmission
Source: Nat Commun. 2023 Sep 16;14:5754. doi: 10.1038/s41467-023-41503-3 (PMC10505171; doi:10.1038/s41467-023-41503-3)
Supplement: Supplementary file 4 — Source Data [file 41467_2023_41503_MOESM4_ESM.xlsx]

## Sheet: Figure1
Figure 1d					Figure 1f
					time (min)	non-inoculated	Infected
					0	25.2	55.6
					30	23.6	33.8
					60	30.5	63.8
					90	31.8333	52.2
					120	12	79.4
					150	17.6	60.4
					180	9.2	48.8
					210	14	52.2
					240	10.8	54.2
					270	15.8	37.4
					300	10.6	43
					330	9.2	28.6
					360	24	34
					390	14.2	24
					420	21.6	26.6
					450	18.2	36.6
					480	25.8	38.4
					510	29.2	41.6
					540	23.8	45.4
					570	33	42.8
					600	26.2	49.8
					630	35	60.4
					660	24	69.2
					690	28.8	52.2
					720	26.8	72
					750	39.8	67.4
					780	32.8	92.2
					810	23	88.8
					840	36.4	77
					870	27.6	46.4
					900	21.8	34.8
					930	16	39
					960	10	33.2
					990	13.4	24.8
					1020	9.8	27.8
					1050	11.6	22
					1080	10	29.6
					1110	12.4	20.6
					1140	7	31.6
					1170	9.8	27.6
					1200	12.2	25.8
					1230	11.6	27.2
					1260	16.4	22.2
					1290	7	22.2
					1320	8.8	33.6
					1350	15.6	31
					1380	29.8	60.8
					1410	24.2	55.75

## Sheet: Figure2
2d
		Variable	Repeat 1	Repeat 2	Repeat 3	Repeat 4	Repeat 5	Repeat 6	mean	SEM	P-value
		Mock	63.7	31.9	44.1	33	57.9	65.71	49.385	15.1397	0.000101989
		Infected	110.7	80.3	110.7	126.5	97.9	99.8	104.317	15.569
2f
		Variable	Repeat 1	Repeat 2	Repeat 3	mean	SEM	P-value
		Mock	2.32306	2.14932	3.13706	2.53648	0.527322	0.00960862
		Infected	6.04458	4.36963	6.00902	5.47441	0.956935

## Sheet: Figure3a,3b.3c.3d
Figure 3a							tim mRNA							3c							clk mRNA
ANOVA table	SS	DF	MS	F (DFn, DFd)	P value		Healthy	Repeat 1	Repeat 2	Repeat 3	mean	SEM		fig 3c							Healthy	Repeat 1	Repeat 2	Repeat 3	mean	SEM
Interaction	2.59032	4	0.647581	F (4, 20) = 6.139	0.00216241		ZT0	1	1	1	1	0		ANOVA table	SS	DF	MS	F (DFn, DFd)	P value		ZT0	0.653528	1.21867	1.13772	1.00331	0.305608
Row Factor	9.86823	4	2.46706	F (4, 20) = 23.39	2.6552e-07		ZT6	0.0758	0.342	0.4193	0.279033	0.180199		Interaction	1.02499	4	0.256247	F (4, 20) = 12.7224303	2.61308e-05		ZT6	0.482237	0.782604	0.904097	0.722979	0.217158
Column Factor	2.75064	1	2.75064	F (1, 20) = 26.08	5.38439e-05		ZT12	0.644	0.80456	0.7245	0.724353	0.0802801		Row Factor	1.19543	4	0.298858	F (4, 20) = 14.8380348	8.77179e-06		ZT12	0.08866	0.027854	0.034669	0.0503943	0.0333138
Residual	2.10976	20	0.105488				ZT18	3.417	2.19242	2.7178	2.77574	0.614343		Column Factor	0.783114	1	0.783114	F (1, 20) = 38.8808588	4.33522e-06		ZT18	0.265755	0.095815	0.221398	0.194323	0.0881459
							ZT24	1.0848	0.9486	0.8115	0.9483	0.13665		ResInfecteddual	0.402827	20	0.0201414				ZT24	1.03762	0.883692	0.69267	0.871329	0.172809
Tukey's multiple comparisons test	Mean Diff.	95.00% CI of diff.	Significant?	Summary	Adjusted P Value
							Infected	Repeat 1	Repeat 2	Repeat 3	mean	SEM		Tukey's multiple comparInfectedsons test	Mean Diff.	95.00% CInfected of dInfectedff.	Significant?	Summary	Adjusted P Value		Infected	Repeat 1	Repeat 2	Repeat 3	mean	SEM
ZT0:Healthy vs. ZT0:Infected	0.7883	-0.1507 to 1.727	No	ns	0.149096		ZT0	0.129	0.468136	0.03791	0.211682	0.226718									ZT0	0.428495	0.235517	0.277875	0.313962	0.101424
ZT0:Healthy vs. ZT6:Healthy	0.721	-0.2181 to 1.660	No	ns	0.230777		ZT6	0.15984	0.407536	0.284	0.283792	0.123848		ZT0:Healthy vs. ZT0:Infected	0.6893	0.2789 to 1.100	Yes	***	0.000276787		ZT6	0.360985	0.341154	0.293027	0.331722	0.034947
ZT0:Healthy vs. ZT6:Infected	0.716	-0.2231 to 1.655	No	ns	0.238		ZT12	0.495	0.563179	0.4321	0.49676	0.0655572		ZT0:Healthy vs. ZT6:Healthy	0.2803	-0.1301 to 0.6908	No	ns	0.363637		ZT12	0.137568	0.192305	0.292216	0.207363	0.0784159
ZT0:Healthy vs. ZT12:Healthy	0.2753	-0.6637 to 1.214	No	ns	0.985633		ZT18	1.84491	0.63728	0.86027	1.11415	0.6426		ZT0:Healthy vs. ZT6:Infected	0.6716	0.2611 to 1.082	Yes	***	0.000383847		ZT18	0.299975	0.256675	0.17608	0.244243	0.0628761
ZT0:Healthy vs. ZT12:Infected	0.5033	-0.4357 to 1.442	No	ns	0.670463		ZT24	0.84443	0.765779	0.17145	0.593886	0.367948		ZT0:Healthy vs. ZT12:Healthy	0.9529	0.5424 to 1.363	Yes	****	2.83942e-06		ZT24	0.109332	0.158394	0.124325	0.130684	0.0251415
ZT0:Healthy vs. ZT18:Healthy	-1.776	-2.715 to -0.8366	Yes	****	5.7901e-05									ZT0:Healthy vs. ZT12:Infected	0.7959	0.3855 to 1.206	Yes	****	4.03103e-05
ZT0:Healthy vs. ZT18:Infected	-0.114	-1.053 to 0.8251	No	ns	0.999985									ZT0:Healthy vs. ZT18:Healthy	0.809	0.3985 to 1.219	Yes	****	3.20757e-05
ZT0:Healthy vs. ZT24:Healthy	0.05133	-0.8877 to 0.9904	No	ns	1									ZT0:Healthy vs. ZT18:Infected	0.7591	0.3486 to 1.170	Yes	****	7.78521e-05
ZT0:Healthy vs. ZT24:Infected	0.4063	-0.5327 to 1.345	No	ns	0.863749									ZT0:Healthy vs. ZT24:Healthy	0.132	-0.2785 to 0.5424	No	ns	0.973805
ZT0:Infected vs. ZT6:Healthy	-0.06733	-1.006 to 0.8717	No	ns	1									ZT0:Healthy vs. ZT24:Infected	0.8726	0.4622 to 1.283	Yes	****	1.0643e-05
ZT0:Infected vs. ZT6:Infected	-0.07233	-1.011 to 0.8667	No	ns	1									ZT0:Infected vs. ZT6:Healthy	-0.409	-0.8195 to 0.001445	No	ns	0.05118
ZT0:Infected vs. ZT12:Healthy	-0.513	-1.452 to 0.4261	No	ns	0.648434									ZT0:Infected vs. ZT6:Infected	-0.01776	-0.4282 to 0.3927	No	ns	1
ZT0:Infected vs. ZT12:Infected	-0.285	-1.224 to 0.6541	No	ns	0.981961									ZT0:Infected vs. ZT12:Healthy	0.2636	-0.1469 to 0.6740	No	ns	0.444993
ZT0:Infected vs. ZT18:Healthy	-2.564	-3.503 to -1.625	Yes	****	2.1332e-07									ZT0:Infected vs. ZT12:Infected	0.1066	-0.3039 to 0.5171	No	ns	0.993727
ZT0:Infected vs. ZT18:Infected	-0.9023	-1.841 to 0.03673	No	ns	0.0660094									ZT0:Infected vs. ZT18:Healthy	0.1196	-0.2908 to 0.5301	No	ns	0.986138
ZT0:Infected vs. ZT24:Healthy	-0.737	-1.676 to 0.2021	No	ns	0.208771									ZT0:Infected vs. ZT18:Infected	0.06972	-0.3407 to 0.4802	No	ns	0.99976
ZT0:Infected vs. ZT24:Infected	-0.382	-1.321 to 0.5571	No	ns	0.89961									ZT0:Infected vs. ZT24:Healthy	-0.5574	-0.9678 to -0.1469	Yes	**	0.0032934
ZT6:Healthy vs. ZT6:Infected	-0.005	-0.9441 to 0.9341	No	ns	>0.99999999999									ZT0:Infected vs. ZT24:Infected	0.1833	-0.2272 to 0.5937	No	ns	0.8404
ZT6:Healthy vs. ZT12:Healthy	-0.4457	-1.385 to 0.4934	No	ns	0.79355									ZT6:Healthy vs. ZT6:Infected	0.3913	-0.01920 to 0.8017	No	ns	0.0694206
ZT6:Healthy vs. ZT12:Infected	-0.2177	-1.157 to 0.7214	No	ns	0.997275									ZT6:Healthy vs. ZT12:Healthy	0.6726	0.2621 to 1.083	Yes	***	0.000381479
ZT6:Healthy vs. ZT18:Healthy	-2.497	-3.436 to -1.558	Yes	****	3.3026e-07									ZT6:Healthy vs. ZT12:Infected	0.5156	0.1052 to 0.9261	Yes	**	0.00727589
ZT6:Healthy vs. ZT18:Infected	-0.835	-1.774 to 0.1041	No	ns	0.107871									ZT6:Healthy vs. ZT18:Healthy	0.5287	0.1182 to 0.9391	Yes	**	0.005696
ZT6:Healthy vs. ZT24:Healthy	-0.6697	-1.609 to 0.2694	No	ns	0.312864									ZT6:Healthy vs. ZT18:Infected	0.4787	0.06827 to 0.8892	Yes	*	0.0145266
ZT6:Healthy vs. ZT24:Infected	-0.3147	-1.254 to 0.6244	No	ns	0.966276									ZT6:Healthy vs. ZT24:Healthy	-0.1483	-0.5588 to 0.2621	No	ns	0.946464
ZT6:Infected vs. ZT12:Healthy	-0.4407	-1.380 to 0.4984	No	ns	0.803226									ZT6:Healthy vs. ZT24:Infected	0.5923	0.1818 to 1.003	Yes	**	0.00169913
ZT6:Infected vs. ZT12:Infected	-0.2127	-1.152 to 0.7264	No	ns	0.99771									ZT6:Infected vs. ZT12:Healthy	0.2813	-0.1291 to 0.6918	No	ns	0.362158
ZT6:Infected vs. ZT18:Healthy	-2.492	-3.431 to -1.553	Yes	****	3.4126e-07									ZT6:Infected vs. ZT12:Infected	0.1244	-0.2861 to 0.5348	No	ns	0.98215
ZT6:Infected vs. ZT18:Infected	-0.83	-1.769 to 0.1091	No	ns	0.111758									ZT6:Infected vs. ZT18:Healthy	0.1374	-0.2731 to 0.5479	No	ns	0.96652
ZT6:Infected vs. ZT24:Healthy	-0.6647	-1.604 to 0.2744	No	ns	0.321792									ZT6:Infected vs. ZT18:Infected	0.08748	-0.3230 to 0.4979	No	ns	0.99857
ZT6:Infected vs. ZT24:Infected	-0.3097	-1.249 to 0.6294	No	ns	0.969433									ZT6:Infected vs. ZT24:Healthy	-0.5396	-0.9501 to -0.1291	Yes	**	0.00459914
ZT12:Healthy vs. ZT12:Infected	0.228	-0.7111 to 1.167	No	ns	0.996164									ZT6:Infected vs. ZT24:Infected	0.201	-0.2094 to 0.6115	No	ns	0.763206
ZT12:Healthy vs. ZT18:Healthy	-2.051	-2.990 to -1.112	Yes	****	7.23969e-06									ZT12:Healthy vs. ZT12:Infected	-0.157	-0.5674 to 0.2535	No	ns	0.928219
ZT12:Healthy vs. ZT18:Infected	-0.3893	-1.328 to 0.5497	No	ns	0.889457									ZT12:Healthy vs. ZT18:Healthy	-0.1439	-0.5544 to 0.2665	No	ns	0.956118
ZT12:Healthy vs. ZT24:Healthy	-0.224	-1.163 to 0.7151	No	ns	0.996631									ZT12:Healthy vs. ZT18:Infected	-0.1938	-0.6043 to 0.2166	No	ns	0.798324
ZT12:Healthy vs. ZT24:Infected	0.131	-0.8081 to 1.070	No	ns	0.999953									ZT12:Healthy vs. ZT24:Healthy	-0.8209	-1.231 to -0.4105	Yes	****	2.61613e-05
ZT12:Infected vs. ZT18:Healthy	-2.279	-3.218 to -1.340	Yes	****	1.42929e-06									ZT12:Healthy vs. ZT24:Infected	-0.08029	-0.4908 to 0.3302	No	ns	0.999299
ZT12:Infected vs. ZT18:Infected	-0.6173	-1.556 to 0.3217	No	ns	0.413908									ZT12:Infected vs. ZT18:Healthy	0.01304	-0.3974 to 0.4235	No	ns	1
ZT12:Infected vs. ZT24:Healthy	-0.452	-1.391 to 0.4871	No	ns	0.781016									ZT12:Infected vs. ZT18:Infected	-0.03688	-0.4473 to 0.3736	No	ns	0.999999
ZT12:Infected vs. ZT24:Infected	-0.097	-1.036 to 0.8421	No	ns	0.999996									ZT12:Infected vs. ZT24:Healthy	-0.664	-1.074 to -0.2535	Yes	***	0.000442628
ZT18:Healthy vs. ZT18:Infected	1.662	0.7226 to 2.601	Yes	***	0.000141985									ZT12:Infected vs. ZT24:Infected	0.07668	-0.3338 to 0.4871	No	ns	0.999465
ZT18:Healthy vs. ZT24:Healthy	1.827	0.8879 to 2.766	Yes	****	3.89176e-05									ZT18:Healthy vs. ZT18:Infected	-0.04992	-0.4604 to 0.3605	No	ns	0.999985
ZT18:Healthy vs. ZT24:Infected	2.182	1.243 to 3.121	Yes	****	2.8188e-06									ZT18:Healthy vs. ZT24:Healthy	-0.677	-1.087 to -0.2665	Yes	***	0.000347695
ZT18:Infected vs. ZT24:Healthy	0.1653	-0.7737 to 1.104	No	ns	0.999678									ZT18:Healthy vs. ZT24:Infected	0.06364	-0.3468 to 0.4741	No	ns	0.99988
ZT18:Infected vs. ZT24:Infected	0.5203	-0.4187 to 1.459	No	ns	0.631593									ZT18:Infected vs. ZT24:Healthy	-0.6271	-1.038 to -0.2166	Yes	***	0.000884182
ZT24:Healthy vs. ZT24:Infected	0.355	-0.5841 to 1.294	No	ns	0.932019									ZT18:Infected vs. ZT24:Infected	0.1136	-0.2969 to 0.5240	No	ns	0.990022
														ZT24:Healthy vs. ZT24:Infected	0.7406	0.3302 to 1.151	Yes	***	0.000107668
Figure 3b							per mRNA
ANOVA table	SS	DF	MS	F (DFn, DFd)	P value		Healthy	Repeat 1	Repeat 2	Repeat 3	mean	SEM		Figure 3d							cyc mRNA
Interaction	19.1468	4	4.7867	F (4, 20) = 7.12073219	0.000981011		ZT0	1	1	0.999996	0.999999	2.20651e-06		ANOVA table	SS	DF	MS	F (DFn, DFd)	P value		Healthy	Repeat 1	Repeat 2	Repeat 3	mean	SEM
Row Factor	32.3799	4	8.09498	F (4, 20) = 12.0421734	3.81166e-05		ZT6	0.18	2.338	0.42693	0.981643	1.18111		Interaction	1.38064	4	0.34516	F (4, 20) = 21.4517714	5.3047e-07		ZT0	0.870616	0.87991	1.24947	0.999999	0.216099
Column Factor	25.2065	1	25.2065	F (1, 20) = 37.4974246	5.52883e-06		ZT12	5.34	3.474	2.1155	3.64317	1.61889		Row Factor	0.95336	4	0.23834	F (4, 20) = 14.8128997	8.88036e-06		ZT6	0.792572	0.661005	0.739052	0.730876	0.0661634
Residual	13.4444	20	0.672219				ZT18	7.068	5.19	4.60661	5.62154	1.28619		Column Factor	1.1517	1	1.1517	F (1, 20) = 71.5782317	4.859e-08		ZT12	0.109805	0.0728	0.172584	0.118396	0.0504437
							ZT24	1.582	1.645	1.15162	1.45954	0.268518		ResInfecteddual	0.321801	20	0.01609				ZT18	0.079399	0.090883	0.216897	0.12906	0.0762858
Tukey's multiple comparisons test	Mean Diff.	95.00% CI of diff.	Significant?	Summary	Adjusted P Value																ZT24	1.04697	0.639444	1.15292	0.946448	0.271099
							Infected	Repeat 1	Repeat 2	Repeat 3	mean	SEM		Tukey's multiedple comparInfectedsons test	Mean Diff.	95.00% CInfected of dInfectedff.	Significant?	Summary	Adjusted P Value
Row 1:Healthy vs. Row 1:Infected	0.1767	-2.194 to 2.547	No	ns	1		ZT0	1.392	0.072	1.00625	0.823416	0.678727									Infected	Repeat 1	Repeat 2	Repeat 3	mean	SEM
Row 1:Healthy vs. Row 2:Healthy	0.01833	-2.352 to 2.389	No	ns	>0.99999999999		ZT6	0.205	0.47	0.331905	0.335635	0.132539		ZT0:Healthy vs. ZT0:Infected	0.9291	0.5624 to 1.296	Yes	****	7.192e-07		ZT0	0.105419	0.079237	0.027998	0.0708847	0.0393805
Row 1:Healthy vs. Row 2:Infected	0.6643	-1.706 to 3.035	No	ns	0.98941		ZT12	1.025	0.472	0.379995	0.625665	0.348881		ZT0:Healthy vs. ZT6:Healthy	0.2691	-0.09759 to 0.6358	No	ns	0.280262		ZT6	0.187593	0.42586	0.27241	0.295288	0.12077
Row 1:Healthy vs. Row 3:Healthy	-2.643	-5.014 to -0.2725	Yes	*	0.0214596		ZT18	1.296	1.741	0.716198	1.25107	0.513877		ZT0:Healthy vs. ZT6:Infected	0.7047	0.3380 to 1.071	Yes	****	4.63707e-05		ZT12	0.274749	0.158077	0.168928	0.200585	0.0644569
Row 1:Healthy vs. Row 3:Infected	0.3743	-1.996 to 2.745	No	ns	0.999867		ZT24	0.616	0.122	0.773934	0.503978	0.340097		ZT0:Healthy vs. ZT12:Healthy	0.8816	0.5149 to 1.248	Yes	****	1.66903e-06		ZT18	0.318562	0.246724	0.14659	0.237292	0.0863731
Row 1:Healthy vs. Row 4:Healthy	-4.622	-6.992 to -2.251	Yes	****	3.77916e-05									ZT0:Healthy vs. ZT12:Infected	0.7994	0.4327 to 1.166	Yes	****	7.47198e-06		ZT24	0.155391	0.152082	0.176843	0.161439	0.0134427
Row 1:Healthy vs. Row 4:Infected	-0.251	-2.622 to 2.120	No	ns	0.999995									ZT0:Healthy vs. ZT18:Healthy	0.8709	0.5042 to 1.238	Yes	****	2.0075e-06
Row 1:Healthy vs. Row 5:Healthy	-0.4597	-2.830 to 1.911	No	ns	0.999306									ZT0:Healthy vs. ZT18:Infected	0.7627	0.3960 to 1.129	Yes	****	1.50699e-05
Row 1:Healthy vs. Row 5:Infected	0.496	-1.875 to 2.867	No	ns	0.998745									ZT0:Healthy vs. ZT24:Healthy	0.05355	-0.3132 to 0.4203	No	ns	0.999929
Row 1:Infected vs. Row 2:Healthy	-0.1583	-2.529 to 2.212	No	ns	1									ZT0:Healthy vs. ZT24:Infected	0.8386	0.4718 to 1.205	Yes	****	3.60581e-06
Row 1:Infected vs. Row 2:Infected	0.4877	-1.883 to 2.858	No	ns	0.998899									ZT0:Infected vs. ZT6:Healthy	-0.66	-1.027 to -0.2933	Yes	***	0.000112711
Row 1:Infected vs. Row 3:Healthy	-2.82	-5.190 to -0.4491	Yes	*	0.0121963									ZT0:Infected vs. ZT6:Infected	-0.2244	-0.5911 to 0.1423	No	ns	0.505411
Row 1:Infected vs. Row 3:Infected	0.1977	-2.173 to 2.568	No	ns	0.999999									ZT0:Infected vs. ZT12:Healthy	-0.04751	-0.4142 to 0.3192	No	ns	0.999972
Row 1:Infected vs. Row 4:Healthy	-4.798	-7.169 to -2.428	Yes	****	2.2151e-05									ZT0:Infected vs. ZT12:Infected	-0.1297	-0.4964 to 0.2370	No	ns	0.952828
Row 1:Infected vs. Row 4:Infected	-0.4277	-2.798 to 1.943	No	ns	0.999609									ZT0:Infected vs. ZT18:Healthy	-0.05818	-0.4249 to 0.3085	No	ns	0.999859
Row 1:Infected vs. Row 5:Healthy	-0.6363	-3.007 to 1.734	No	ns	0.992136									ZT0:Infected vs. ZT18:Infected	-0.1664	-0.5331 to 0.2003	No	ns	0.827526
Row 1:Infected vs. Row 5:Infected	0.3193	-2.051 to 2.690	No	ns	0.999965									ZT0:Infected vs. ZT24:Healthy	-0.8756	-1.242 to -0.5088	Yes	****	1.84661e-06
Row 2:Healthy vs. Row 2:Infected	0.646	-1.725 to 3.017	No	ns	0.991266									ZT0:Infected vs. ZT24:Infected	-0.09055	-0.4573 to 0.2762	No	ns	0.995625
Row 2:Healthy vs. Row 3:Healthy	-2.661	-5.032 to -0.2908	Yes	*	0.0202472									ZT6:Healthy vs. ZT6:Infected	0.4356	0.06887 to 0.8023	Yes	*	0.0123416
Row 2:Healthy vs. Row 3:Infected	0.356	-2.015 to 2.727	No	ns	0.999912									ZT6:Healthy vs. ZT12:Healthy	0.6125	0.2458 to 0.9792	Yes	***	0.000301144
Row 2:Healthy vs. Row 4:Healthy	-4.64	-7.011 to -2.269	Yes	****	3.57401e-05									ZT6:Healthy vs. ZT12:Infected	0.5303	0.1636 to 0.8970	Yes	**	0.00167717
Row 2:Healthy vs. Row 4:Infected	-0.2693	-2.640 to 2.101	No	ns	0.999992									ZT6:Healthy vs. ZT18:Healthy	0.6018	0.2351 to 0.9685	Yes	***	0.000373042
Row 2:Healthy vs. Row 5:Healthy	-0.478	-2.849 to 1.893	No	ns	0.999058									ZT6:Healthy vs. ZT18:Infected	0.4936	0.1269 to 0.8603	Yes	**	0.0036688
Row 2:Healthy vs. Row 5:Infected	0.4777	-1.893 to 2.848	No	ns	0.999063									ZT6:Healthy vs. ZT24:Healthy	-0.2156	-0.5823 to 0.1511	No	ns	0.559941
Row 2:Infected vs. Row 3:Healthy	-3.307	-5.678 to -0.9368	Yes	**	0.0024882									ZT6:Healthy vs. ZT24:Infected	0.5694	0.2027 to 0.9362	Yes	***	0.000732501
Row 2:Infected vs. Row 3:Infected	-0.29	-2.661 to 2.081	No	ns	0.999984									ZT6:Infected vs. ZT12:Healthy	0.1769	-0.1898 to 0.5436	No	ns	0.780309
Row 2:Infected vs. Row 4:Healthy	-5.286	-7.657 to -2.915	Yes	****	5.29503e-06									ZT6:Infected vs. ZT12:Infected	0.0947	-0.2720 to 0.4614	No	ns	0.994034
Row 2:Infected vs. Row 4:Infected	-0.9153	-3.286 to 1.455	No	ns	0.923691									ZT6:Infected vs. ZT18:Healthy	0.1662	-0.2005 to 0.5329	No	ns	0.83059
Row 2:Infected vs. Row 5:Healthy	-1.124	-3.495 to 1.247	No	ns	0.794347									ZT6:Infected vs. ZT18:Infected	0.058	-0.3087 to 0.4247	No	ns	0.999872
Row 2:Infected vs. Row 5:Infected	-0.1683	-2.539 to 2.202	No	ns	1									ZT6:Infected vs. ZT24:Healthy	-0.6512	-1.018 to -0.2844	Yes	***	0.000136222
Row 3:Healthy vs. Row 3:Infected	3.017	0.6468 to 5.388	Yes	**	0.0064232									ZT6:Infected vs. ZT24:Infected	0.1338	-0.2329 to 0.5006	No	ns	0.943829
Row 3:Healthy vs. Row 4:Healthy	-1.979	-4.349 to 0.3919	No	ns	0.153703									ZT12:Healthy vs. ZT12:Infected	-0.08219	-0.4489 to 0.2845	No	ns	0.99792
Row 3:Healthy vs. Row 4:Infected	2.392	0.02145 to 4.763	Yes	*	0.0468485									ZT12:Healthy vs. ZT18:Healthy	-0.01066	-0.3774 to 0.3561	No	ns	1
Row 3:Healthy vs. Row 5:Healthy	2.183	-0.1872 to 4.554	No	ns	0.0870104									ZT12:Healthy vs. ZT18:Infected	-0.1189	-0.4856 to 0.2478	No	ns	0.972354
Row 3:Healthy vs. Row 5:Infected	3.139	0.7685 to 5.510	Yes	**	0.00431704									ZT12:Healthy vs. ZT24:Healthy	-0.8281	-1.195 to -0.4613	Yes	****	4.41286e-06
Row 3:Infected vs. Row 4:Healthy	-4.996	-7.367 to -2.625	Yes	****	1.23051e-05									ZT12:Healthy vs. ZT24:Infected	-0.04304	-0.4098 to 0.3237	No	ns	0.99999
Row 3:Infected vs. Row 4:Infected	-0.6253	-2.996 to 1.745	No	ns	0.993042									ZT12:Infected vs. ZT18:Healthy	0.07152	-0.2952 to 0.4382	No	ns	0.999263
Row 3:Infected vs. Row 5:Healthy	-0.834	-3.205 to 1.537	No	ns	0.954852									ZT12:Infected vs. ZT18:Infected	-0.03671	-0.4034 to 0.3300	No	ns	0.999997
Row 3:Infected vs. Row 5:Infected	0.1217	-2.249 to 2.492	No	ns	1									ZT12:Infected vs. ZT24:Healthy	-0.7459	-1.113 to -0.3791	Yes	****	2.07754e-05
Row 4:Healthy vs. Row 4:Infected	4.371	2.000 to 6.741	Yes	****	8.18438e-05									ZT12:Infected vs. ZT24:Infected	0.03915	-0.3276 to 0.4059	No	ns	0.999995
Row 4:Healthy vs. Row 5:Healthy	4.162	1.791 to 6.533	Yes	***	0.000157396									ZT18:Healthy vs. ZT18:Infected	-0.1082	-0.4749 to 0.2585	No	ns	0.984595
Row 4:Healthy vs. Row 5:Infected	5.118	2.747 to 7.488	Yes	****	8.61443e-06									ZT18:Healthy vs. ZT24:Healthy	-0.8174	-1.184 to -0.4507	Yes	****	5.34159e-06
Row 4:Infected vs. Row 5:Healthy	-0.2087	-2.579 to 2.162	No	ns	0.999999									ZT18:Healthy vs. ZT24:Infected	-0.03238	-0.3991 to 0.3343	No	ns	0.999999
Row 4:Infected vs. Row 5:Infected	0.747	-1.624 to 3.118	No	ns	0.977012									ZT18:Infected vs. ZT24:Healthy	-0.7092	-1.076 to -0.3424	Yes	****	4.28427e-05
Row 5:Healthy vs. Row 5:Infected	0.9557	-1.415 to 3.326	No	ns	0.904155									ZT18:Infected vs. ZT24:Infected	0.07585	-0.2909 to 0.4426	No	ns	0.998795
														ZT24:Healthy vs. ZT24:Infected	0.785	0.4183 to 1.152	Yes	****	9.78723e-06

## Sheet: Figure 3e,3f 
Figure 3e	Fig 3e
							Figure 3e RV
							Healthy	tim	actin	tim/actin	RV
							ZT0	8619.98	12891.9	0.668636	0.999456
							ZT6	10311.6	9203.31	1.12042	1.67477
							ZT12	18335.4	10750.9	1.70548	2.5493
							ZT18	34509.1	10704.7	3.22375	4.81876
							ZT24	27461	13404.5	2.04863	3.06223
							Infected	tim	actin	tim/actin	RV
							ZT0	23451.3	13754.4	1.70501	1
							ZT6	29993.8	15530.5	1.93127	1.13271
							ZT12	25228.1	13956.4	1.80763	1.0602
							ZT18	21529	11234.9	1.91627	1.12391
							ZT24	22069.6	10649.8	2.07229	1.21542
figure 3f	Fig 3f
							Figure 3f RV
							Healthy	tim	actin	tim/actin	RV
							no light	15630.7	17404.1	0.898107	1
							light	5940.33	16911.6	0.351257	0.391108
							Infected	tim	actin	tim/actin	RV
							no light	19285.5	19905.1	0.968873	1
							light	18936.5	21907.9	0.864368	0.892138

## Sheet: figure4
4b														Fig 4d
	Fig 4b							Fig 4d						Variable	Repeat 1	Repeat 2	Repeat 3	Repeat 4	Repeat 5	Repeat 6	mean	SEM	P-value
														Mock	0.550255	0.546108	0.568864	0.343487	0.496497	0.706068	0.535213	0.117411	0.00514265
														Infected	0.863435	0.83773	0.716223	0.901208	1.21858	1.53424	1.0119	0.305812
								Fig 4e
														Fig 4e
4c														Variable	Repeat 1	Repeat 2	Repeat 3	Repeat 4	Repeat 5	Repeat 6	mean	SEM	P-value
	Fig 4c													dsgfp	0.532774	0.423704	0.249762	0.158999	0.461038	0.551741	0.396336	0.158439	0.00046132
														dscsn5	0.61427	0.718789	0.939057	0.916006	1.0049	0.924782	0.852967	0.151398

## Sheet: figure5b 5d
figure 5b two-way ANOVA (tim)						figure 5b tim mRNA
ANOVA table	SS	DF	MS	F (DFn, DFd)	P value
Interaction	13.72	4	3.431	F (4, 20) = 5.906	P=0.0026		dsgfp	Repeat 1	Repeat 2	Repeat 3	mean	SEM
Row Factor	13.28	4	3.32	F (4, 20) = 5.714	P=0.0031		0	1	1	1	1	0
Column Factor	6.566	1	6.566	F (1, 20) = 11.30	P=0.0031		6	0.64717	0.51303	0.32624	0.49548	0.161183
Residual	11.62	20	0.581				12	2.17438	0.77631	1.26846	1.40638	0.709166
							18	6.40747	2.6475	3.58665	4.21387	1.95689
Tukey's multiple comparisons test	Mean Diff.	95.00% CI of diff.	Significant?	Summary	Adjusted P Value		24	0.886525	1	1.19856	1.02836	0.15794
ZT0:dsgfp vs. ZT0:dscsn5	0.3733	-1.831 to 2.577	No	ns	0.9998		dscsn5	Repeat 1	Repeat 2	Repeat 3	mean	SEM
ZT0:dsgfp vs. ZT6:dsgfp	0.5045	-1.699 to 2.708	No	ns	0.9975		0	0.01534	1.23807	0.626705	0.626705	0.611365
ZT0:dsgfp vs. ZT6:dscsn5	0.4887	-1.715 to 2.693	No	ns	0.998		6	0.14183	0.88104	0.511435	0.511435	0.369605
ZT0:dsgfp vs. ZT12:dsgfp	-0.4064	-2.610 to 1.797	No	ns	0.9995		12	0.65324	1.57246	1.11285	1.11285	0.45961
ZT0:dsgfp vs. ZT12:dscsn5	-0.1127	-2.317 to 2.091	No	ns	>0.9999		18	0.00152	1.17637	0.588945	0.588945	0.587425
ZT0:dsgfp vs. ZT18:dsgfp	-3.214	-5.418 to -1.010	Yes	**	0.0015		24	0.0261	1.22714	0.6252	0.626147	0.600521
ZT0:dsgfp vs. ZT18:dscsn5	0.411	-1.793 to 2.615	No	ns	0.9995
ZT0:dsgfp vs. ZT24:dsgfp	-0.02836	-2.232 to 2.175	No	ns	>0.9999
ZT0:dsgfp vs. ZT24:dscsn5	0.374	-1.830 to 2.578	No	ns	0.9998
ZT0:dscsn5 vs. ZT6:dsgfp	0.1312	-2.073 to 2.335	No	ns	>0.9999
ZT0:dscsn5 vs. ZT6:dscsn5	0.1153	-2.089 to 2.319	No	ns	>0.9999
ZT0:dscsn5 vs. ZT12:dsgfp	-0.7797	-2.984 to 1.424	No	ns	0.9533
ZT0:dscsn5 vs. ZT12:dscsn5	-0.486	-2.690 to 1.718	No	ns	0.9981
ZT0:dscsn5 vs. ZT18:dsgfp	-3.587	-5.791 to -1.383	Yes	***	0.0004
ZT0:dscsn5 vs. ZT18:dscsn5	0.03767	-2.166 to 2.242	No	ns	>0.9999
ZT0:dscsn5 vs. ZT24:dsgfp	-0.4017	-2.606 to 1.802	No	ns	0.9996
ZT0:dscsn5 vs. ZT24:dscsn5	0.0006667	-2.203 to 2.205	No	ns	>0.9999
ZT6:dsgfp vs. ZT6:dscsn5	-0.01585	-2.220 to 2.188	No	ns	>0.9999
ZT6:dsgfp vs. ZT12:dsgfp	-0.9109	-3.115 to 1.293	No	ns	0.8912
ZT6:dsgfp vs. ZT12:dscsn5	-0.6172	-2.821 to 1.587	No	ns	0.9895
ZT6:dsgfp vs. ZT18:dsgfp	-3.718	-5.922 to -1.515	Yes	***	0.0003		Figure 5d
ZT6:dsgfp vs. ZT18:dscsn5	-0.09352	-2.297 to 2.110	No	ns	>0.9999		variant	dsgfp			dscsn5				ANOVA table	SS	DF	MS	F (DFn, DFd)	P value
ZT6:dsgfp vs. ZT24:dsgfp	-0.5329	-2.737 to 1.671	No	ns	0.9963		0-6	256	113.6	271.25	639.2	535.667	633.2		Interaction	43036.3	3	14345.4	F (3, 16) = 1.66486674	0.214426
ZT6:dsgfp vs. ZT24:dscsn5	-0.1305	-2.334 to 2.073	No	ns	>0.9999		6-12	365	260.4	436.05	762.2	772	739.2		Row Factor	159213	3	53071.1	F (3, 16) = 6.15919446	0.00550042
ZT6:dscsn5 vs. ZT12:dsgfp	-0.8951	-3.099 to 1.309	No	ns	0.9004		12-18	376	129.6	428.5	619.2	442	450.2		Column Factor	615478	1	615478	F (1, 16) = 71.4296613	2.7003e-07
ZT6:dscsn5 vs. ZT12:dscsn5	-0.6013	-2.805 to 1.603	No	ns	0.9912		18-24	183.2	82.8	283.5	503.4	404	529		Residual	137865	16	8616.56
ZT6:dscsn5 vs. ZT18:dsgfp	-3.703	-5.906 to -1.499	Yes	***	0.0003
ZT6:dscsn5 vs. ZT18:dscsn5	-0.07767	-2.282 to 2.126	No	ns	>0.9999
ZT6:dscsn5 vs. ZT24:dsgfp	-0.517	-2.721 to 1.687	No	ns	0.997										Tukey's multiple comparisons test	Mean Diff.	95.00% CI of diff.	Significant?	Summary	Adjusted P Value
ZT6:dscsn5 vs. ZT24:dscsn5	-0.1147	-2.319 to 2.089	No	ns	>0.9999
ZT12:dsgfp vs. ZT12:dscsn5	0.2937	-1.910 to 2.498	No	ns	>0.9999										0-6:dsgfp vs. 0-6:dscsn5	-389.1	-651.5 to -126.7	Yes	**	0.00197716
ZT12:dsgfp vs. ZT18:dsgfp	-2.807	-5.011 to -0.6036	Yes	**	0.0064										0-6:dsgfp vs. 6-12:dsgfp	-140.2	-402.6 to 122.2	No	ns	0.599158
ZT12:dsgfp vs. ZT18:dscsn5	0.8174	-1.386 to 3.021	No	ns	0.9389										0-6:dsgfp vs. 6-12:dscsn5	-544.2	-806.6 to -281.8	Yes	****	4.7824e-05
ZT12:dsgfp vs. ZT24:dsgfp	0.378	-1.826 to 2.582	No	ns	0.9997										0-6:dsgfp vs. 12-18:dsgfp	-97.75	-360.2 to 164.7	No	ns	0.890001
ZT12:dsgfp vs. ZT24:dscsn5	0.7804	-1.423 to 2.984	No	ns	0.9531										0-6:dsgfp vs. 12-18:dscsn5	-290.2	-552.6 to -27.78	Yes	*	0.0249034
ZT12:dscsn5 vs. ZT18:dsgfp	-3.101	-5.305 to -0.8974	Yes	**	0.0023										0-6:dsgfp vs. 18-24:dsgfp	30.45	-232.0 to 292.9	No	ns	0.99988
ZT12:dscsn5 vs. ZT18:dscsn5	0.5237	-1.680 to 2.728	No	ns	0.9967										0-6:dsgfp vs. 18-24:dscsn5	-265.2	-527.6 to -2.781	Yes	*	0.0466743
ZT12:dscsn5 vs. ZT24:dsgfp	0.0843	-2.120 to 2.288	No	ns	>0.9999										0-6:dscsn5 vs. 6-12:dsgfp	248.9	-13.53 to 511.3	No	ns	0.0696048
ZT12:dscsn5 vs. ZT24:dscsn5	0.4867	-1.717 to 2.691	No	ns	0.9981										0-6:dscsn5 vs. 6-12:dscsn5	-155.1	-417.5 to 107.3	No	ns	0.484011
ZT18:dsgfp vs. ZT18:dscsn5	3.625	1.421 to 5.829	Yes	***	0.0004										0-6:dscsn5 vs. 12-18:dsgfp	291.3	28.92 to 553.7	Yes	*	0.0241931
ZT18:dsgfp vs. ZT24:dsgfp	3.186	0.9817 to 5.389	Yes	**	0.0017										0-6:dscsn5 vs. 12-18:dscsn5	98.89	-163.5 to 361.3	No	ns	0.884321
ZT18:dsgfp vs. ZT24:dscsn5	3.588	1.384 to 5.792	Yes	***	0.0004										0-6:dscsn5 vs. 18-24:dsgfp	419.5	157.1 to 681.9	Yes	***	0.000919626
ZT18:dscsn5 vs. ZT24:dsgfp	-0.4394	-2.643 to 1.764	No	ns	0.9991										0-6:dscsn5 vs. 18-24:dscsn5	123.9	-138.5 to 386.3	No	ns	0.724877
ZT18:dscsn5 vs. ZT24:dscsn5	-0.037	-2.241 to 2.167	No	ns	>0.9999		figure 5b per mRNA								6-12:dsgfp vs. 6-12:dscsn5	-404	-666.4 to -141.6	Yes	**	0.0013568
ZT24:dsgfp vs. ZT24:dscsn5	0.4024	-1.801 to 2.606	No	ns	0.9996										6-12:dsgfp vs. 12-18:dsgfp	42.45	-220.0 to 304.9	No	ns	0.998946
							dsgfp	Repeat 1	Repeat 2	Repeat 3	mean	SEM			6-12:dsgfp vs. 12-18:dscsn5	-150	-412.4 to 112.4	No	ns	0.522957
							0	1	1	1	1	0			6-12:dsgfp vs. 18-24:dsgfp	170.7	-91.75 to 433.1	No	ns	0.373925
figure 5b per mRNA two-way ANOVA (per)							6	0.37068	0.01697	0.193825	0.193825	0.176855			6-12:dsgfp vs. 18-24:dscsn5	-125	-387.4 to 137.4	No	ns	0.716732
ANOVA table	SS	DF	MS	F (DFn, DFd)	P value		12	0.99866	0.04782	0.52324	0.52324	0.47542			6-12:dscsn5 vs. 12-18:dsgfp	446.4	184.0 to 708.8	Yes	***	0.000473415
Interaction	5.361	4	1.34	F (4, 20) = 7.096	P=0.0010		18	2.78997	1.55465	3.26985	2.53816	0.884894			6-12:dscsn5 vs. 12-18:dscsn5	254	-8.402 to 516.4	No	ns	0.0614546
Row Factor	4.585	4	1.146	F (4, 20) = 6.070	P=0.0023		24	1.18304	0.789635	0.986338	0.986338	0.196702			6-12:dscsn5 vs. 18-24:dsgfp	574.6	312.2 to 837.0	Yes	****	2.43938e-05
Column Factor	1.51	1	1.51	F (1, 20) = 7.994	P=0.0104										6-12:dscsn5 vs. 18-24:dscsn5	279	16.60 to 541.4	Yes	*	0.033045
Residual	3.777	20	0.1889												12-18:dsgfp vs. 12-18:dscsn5	-192.4	-454.8 to 69.97	No	ns	0.247257
							dscsn5	Repeat 1	Repeat 2	Repeat 3	mean	SEM			12-18:dsgfp vs. 18-24:dsgfp	128.2	-134.2 to 390.6	No	ns	0.692453
Tukey's multiple comparisons test	Mean Diff.	95.00% CI of diff.	Significant?	Summary	Adjusted P Value		0	0.05206	1.25389	0.83654	0.714163	0.610189			12-18:dsgfp vs. 18-24:dscsn5	-167.4	-429.8 to 94.97	No	ns	0.395529
							6	0.51156	0.84913	0.44585	0.60218	0.216374			12-18:dscsn5 vs. 18-24:dsgfp	320.6	58.23 to 583.0	Yes	*	0.0114238
ZT0:dsgfp vs. ZT0:dscsn5	0.2858	-0.9706 to 1.542	No	ns	0.9976		12	0.17009	1.17663	0.881842	0.742854	0.517464			12-18:dscsn5 vs. 18-24:dscsn5	25	-237.4 to 287.4	No	ns	0.999968
ZT0:dsgfp vs. ZT6:dsgfp	0.806	-0.4505 to 2.062	No	ns	0.4456		18	0.17032	0.781	0.726829	0.559383	0.338025			18-24:dsgfp vs. 18-24:dscsn5	-295.6	-558.0 to -33.23	Yes	*	0.0216786
ZT0:dsgfp vs. ZT6:dscsn5	0.3978	-0.8587 to 1.654	No	ns	0.9763		24	0.30301	0.48232	0.35498	0.380103	0.0922573
ZT0:dsgfp vs. ZT12:dsgfp	0.4767	-0.7798 to 1.733	No	ns	0.9307
ZT0:dsgfp vs. ZT12:dscsn5	0.2571	-0.9993 to 1.514	No	ns	0.9989
ZT0:dsgfp vs. ZT18:dsgfp	-1.538	-2.795 to -0.2819	Yes	**	0.0093
ZT0:dsgfp vs. ZT18:dscsn5	0.4406	-0.8159 to 1.697	No	ns	0.9557
ZT0:dsgfp vs. ZT24:dsgfp	0.01367	-1.243 to 1.270	No	ns	>0.9999
ZT0:dsgfp vs. ZT24:dscsn5	0.6199	-0.6366 to 1.876	No	ns	0.7579
ZT0:dscsn5 vs. ZT6:dsgfp	0.5202	-0.7363 to 1.777	No	ns	0.8903
ZT0:dscsn5 vs. ZT6:dscsn5	0.112	-1.144 to 1.368	No	ns	>0.9999
ZT0:dscsn5 vs. ZT12:dsgfp	0.1908	-1.066 to 1.447	No	ns	>0.9999
ZT0:dscsn5 vs. ZT12:dscsn5	-0.02869	-1.285 to 1.228	No	ns	>0.9999
ZT0:dscsn5 vs. ZT18:dsgfp	-1.824	-3.081 to -0.5677	Yes	**	0.0016
ZT0:dscsn5 vs. ZT18:dscsn5	0.1548	-1.102 to 1.411	No	ns	>0.9999
ZT0:dscsn5 vs. ZT24:dsgfp	-0.2722	-1.529 to 0.9843	No	ns	0.9984
ZT0:dscsn5 vs. ZT24:dscsn5	0.3341	-0.9224 to 1.591	No	ns	0.9926
ZT6:dsgfp vs. ZT6:dscsn5	-0.4082	-1.665 to 0.8483	No	ns	0.9721
ZT6:dsgfp vs. ZT12:dsgfp	-0.3293	-1.586 to 0.9271	No	ns	0.9933
ZT6:dsgfp vs. ZT12:dscsn5	-0.5489	-1.805 to 0.7076	No	ns	0.8575
ZT6:dsgfp vs. ZT18:dsgfp	-2.344	-3.601 to -1.088	Yes	****	<0.0001
ZT6:dsgfp vs. ZT18:dscsn5	-0.3654	-1.622 to 0.8911	No	ns	0.9864
ZT6:dsgfp vs. ZT24:dsgfp	-0.7923	-2.049 to 0.4641	No	ns	0.4678
ZT6:dsgfp vs. ZT24:dscsn5	-0.1861	-1.443 to 1.070	No	ns	>0.9999
ZT6:dscsn5 vs. ZT12:dsgfp	0.07885	-1.178 to 1.335	No	ns	>0.9999
ZT6:dscsn5 vs. ZT12:dscsn5	-0.1407	-1.397 to 1.116	No	ns	>0.9999
ZT6:dscsn5 vs. ZT18:dsgfp	-1.936	-3.193 to -0.6797	Yes	***	0.0008
ZT6:dscsn5 vs. ZT18:dscsn5	0.0428	-1.214 to 1.299	No	ns	>0.9999
ZT6:dscsn5 vs. ZT24:dsgfp	-0.3842	-1.641 to 0.8723	No	ns	0.9811
ZT6:dscsn5 vs. ZT24:dscsn5	0.2221	-1.034 to 1.479	No	ns	0.9997
ZT12:dsgfp vs. ZT12:dscsn5	-0.2195	-1.476 to 1.037	No	ns	0.9997
ZT12:dsgfp vs. ZT18:dsgfp	-2.015	-3.271 to -0.7585	Yes	***	0.0005
ZT12:dsgfp vs. ZT18:dscsn5	-0.03605	-1.293 to 1.220	No	ns	>0.9999
ZT12:dsgfp vs. ZT24:dsgfp	-0.463	-1.719 to 0.7935	No	ns	0.9411
ZT12:dsgfp vs. ZT24:dscsn5	0.1432	-1.113 to 1.400	No	ns	>0.9999
ZT12:dscsn5 vs. ZT18:dsgfp	-1.795	-3.052 to -0.5390	Yes	**	0.0019
ZT12:dscsn5 vs. ZT18:dscsn5	0.1835	-1.073 to 1.440	No	ns	>0.9999
ZT12:dscsn5 vs. ZT24:dsgfp	-0.2435	-1.500 to 1.013	No	ns	0.9993
ZT12:dscsn5 vs. ZT24:dscsn5	0.3628	-0.8937 to 1.619	No	ns	0.987
ZT18:dsgfp vs. ZT18:dscsn5	1.979	0.7225 to 3.235	Yes	***	0.0006
ZT18:dsgfp vs. ZT24:dsgfp	1.552	0.2955 to 2.808	Yes	**	0.0086
ZT18:dsgfp vs. ZT24:dscsn5	2.158	0.9017 to 3.415	Yes	***	0.0002
ZT18:dscsn5 vs. ZT24:dsgfp	-0.427	-1.683 to 0.8295	No	ns	0.9633
ZT18:dscsn5 vs. ZT24:dscsn5	0.1793	-1.077 to 1.436	No	ns	>0.9999
ZT24:dsgfp vs. ZT24:dscsn5	0.6062	-0.6503 to 1.863	No	ns	0.7788

## Sheet: figure 5e  5i
	Figure 5e
	treatment	repeat1	repeat2	repeat3	repeat4	mean	SEM	P value
	dsgfp	0.555	0.95	1.202	1.217	0.981	0.309286	0.0175842
	dscsn5	2.265	2.94	2.876	5.56	3.41025	1.4651
	Figure 5i
	days	dsgfp			mean	SEM	dscsn5			mean	SEM	P Value
	1	0	0	0	0	0	0	0	0	0	0	NA
	2	0	0	0	0	0	0	0	0	0	0	NA
	3	0	0	0	0	0	0	0	0	0	0	NA
	4	0	0	0	0	0	10	0	0	3.33333	4.71405	0.373901
	5	0	0	0	0	0	10	10	0	6.66667	4.71405	0.116117
	6	10	0	0	3.33333	4.71405	20	10	10	13.3333	4.71405	0.101192
	7	20	10	0	10	8.16497	40	30	40	36.6667	4.71405	0.0161301
	8	30	20	10	20	8.16497	50	50	30	43.3333	9.42809	0.0572352
	9	30	20	30	26.6667	4.71405	50	50	60	53.3333	4.71405	0.00481268
	10	40	30	30	33.3333	4.71405	70	60	50	60	8.16497	0.0161301
	11	30	30	40	33.3333	4.71405	70	60	70	66.6667	4.71405	0.00211065
	12	30	40	40	36.6667	4.71405	70	60	70	66.6667	4.71405	0.00312559

## Sheet: Figure 5a 5c 5f 5j
Figure 5a
						Figure 5a RV
						dsgfp	tim	actin	tim/actin	RV
						ZT0	10105.3	24957.8	0.404896	0.999742
						ZT6	11658.5	25775.2	0.452316	1.11683
						ZT12	25053.6	31777.3	0.788412	1.9467
						ZT18	36004.1	34017.8	1.05839	2.61332
						ZT24	17882.4	26722.1	0.669198	1.65234
						dscsn5	tim	actin	tim/actin	RV
						ZT0	16982.4	30069.2	0.564778	0.999607
						ZT6	22248.4	24358	0.913392	1.61662
						ZT12	14416.3	21479.4	0.67117	1.18791
						ZT18	15351.4	21290.6	0.721042	1.27618
						ZT24	11699	19585.7	0.597322	1.05721
Figure 5c
						Figure 5c RV
						dsgfp	tim	actin	tim/actin	RV
						no light	33738.7	31421.3	1.07375	1
						light	14352.3	35361.4	0.405875	0.377998
						dscsn5	tim	actin	tim/actin	RV
						no light	23243	24330.6	0.955301	1
						light	21118.5	23623.9	0.893947	0.935776
Figure 5f						Figure 5j
												Figure 5f RV
													dsgfp			dscsn5
													repeat1	repeat2	repeat3	repeat1	repeat2	repeat3
												RFP	29611.5	27570.1	24918.4	22339.5	22089.4	28095.8
												N	28988.7	27531.1	24306.9	18171.2	15421.2	24355.5
												Loading	25487.7	27586.5	26579.5	21642.6	20932.1	18340.8
												RFP/load	1.1618	0.999404	0.937503	1.0322	1.05529	1.53188
												N/load	1.13736	0.997989	0.914496	0.839604	0.736724	1.32795
												Mean-N	1.01662			0.968091
												Mean-RFP	1.0329			1.20645
												RV-N	1.11835	0.981307	0.899209	0.825569	0.724409	1.30575
												RV-RFP	1.12468	0.967477	0.907554	0.999225	1.02157	1.48294
												N±SEM	1±0.11			0.95±0.31
												RFP±SEM	1±0.11			1.17±0.27
												Figure 5j RV
													dsgfp			dscsn5
													repeat1	repeat2	repeat3	repeat1	repeat2	repeat3
												RFP	14548.8	14067.3	10175.7	20730.3	21835	27319
												N	14824.5	12553	12321.8	24658.9	22206.6	30149.9
												Loading	20525.9	25350.8	20468	18330.2	16976	16929.7
												RFP/load	0.708801	0.554907	0.497155	1.13093	1.28623	1.61368
												N/load	0.722235	0.495172	0.602004	1.34526	1.30811	1.78089
												Mean-N	0.606471			1.47809
												Mean-RFP	0.586954			1.34361
												RV-N	1.19088	0.816482	0.992635	2.21818	2.15693	2.93648
												RV-RFP	1.2075	0.945327	0.846942	1.92663	2.19119	2.74902
												N±SEM	1±0.187			2.437±0.433
												RFP±SEM	1±0.186			2.289±0.420

## Sheet: figure6
	Figure 6a							Figure 6e per mRNA							Figure 6e tim mRNA
								UAS-P6	Repeat 1	Repeat 2	Repeat 3	mean	SEM		UAS-P6	Repeat 1	Repeat 2	Repeat 3	mean	SEM
								0	1	1	1	1	0		0	1	1	1	1	0
								6	0.482761	0.1356	0.054217	0.224193	0.227594		6	0.541259	0.370053	0.455656	0.455656	0.0856029
								12	1.40551	1.63063	1.83926	1.62513	0.216926		12	1.74646	1.5649	1.65568	1.65568	0.0907822
								18	2.78928	4.53759	3.66168	3.66285	0.874156		18	4.38807	5.37791	2.88299	4.21632	1.25629
								24	0.637415	0.46209	1.26594	0.78848	0.422679		24	1.26488	1.29646	1.28067	1.28067	0.0157898
								UAS-P6/Elav-Gla4	Repeat 1	Repeat 2	Repeat 3	mean	SEM		UAS-P6/Elav-Gla4	Repeat 1	Repeat 2	Repeat 3	mean	SEM
								0	0.8045	0.93696	1.54013	1.09386	0.39211		0	1	0.306237	0.65323	0.653156	0.346882
								6	1.09141	0.6361	0.61029	0.779266	0.270631		6	2.18224	0.391957	0.873433	1.14921	0.926456
								12	1.58526	0.5493	1.76646	1.30034	0.656702		12	1.3244	1.33844	1.91391	1.52558	0.336376
								18	1.85577	0.700326	0.70755	1.08788	0.665022		18	1.11297	1.09546	1.20341	1.13728	0.0579332
								24	0.886666	0.847564	0.874324	0.869518	0.019989		24	1.33047	1.23568	1.76813	1.44476	0.284028
								ANOVA table	SS	DF	MS	F (DFn, DFd)	P value		ANOVA table	SS	DF	MS	F (DFn, DFd)	P value
								Interaction	9.17573	4	2.29393	F (4, 20) = 10.7029600	8.37265e-05		Interaction	13.005	4	3.25126	F (4, 20) = 11.7374888	4.53498e-05
								Row Factor	12.5416	4	3.13539	F (4, 20) = 14.6290251	9.721e-06		Row Factor	14.0417	4	3.51043	F (4, 20) = 12.6731485	2.68428e-05
								Column Factor	1.41354	1	1.41354	F (1, 20) = 6.59524471	0.0183471		Column Factor	2.18592	1	2.18592	F (1, 20) = 7.89147680	0.0108348
	Figure 6d							Residual	4.28654	20	0.214327				Residual	5.53995	20	0.276998
	time (min)	UAS-P6	UAS-P6/ELAV-GAL4	UAS-P6I16A	UAS-P6I16A/ELAV-GAL4
	0	354.201	324.375	236	212.833			Tukey's multiple comparisons test	Mean Diff.	95.00% CI of diff.	Significant?	Summary	Adjusted P Value		Tukey's multiple comparisons test	Mean Diff.	95.00% CI of diff.	Significant?	Summary	Adjusted P Value
	30	405.8	389.25	481.2	374.8
	60	294.8	391.125	509	342.8			ZT0:P6 vs. ZT0:P6-GAL4	-0.09386	-1.432 to 1.244	No	ns	1		ZT0:P6 vs. ZT0:P6-GAL4	0.347	-1.175 to 1.869	No	ns	0.997588
	90	233.8	377.625	444.2	262			ZT0:P6 vs. ZT6:P6	0.7758	-0.5625 to 2.114	No	ns	0.576516		ZT0:P6 vs. ZT6:P6	0.5443	-0.9774 to 2.066	No	ns	0.950258
	120	218.4	347.25	410.8	199.8			ZT0:P6 vs. ZT6:P6-GAL4	0.2207	-1.118 to 1.559	No	ns	0.999809		ZT0:P6 vs. ZT6:P6-GAL4	-0.1491	-1.671 to 1.373	No	ns	0.999998
	150	159.399	367.5	303	177			ZT0:P6 vs. ZT12:P6	-0.6251	-1.963 to 0.7132	No	ns	0.806962		ZT0:P6 vs. ZT12:P6	-0.6557	-2.177 to 0.8661	No	ns	0.866475
	180	145.2	409.875	237	152			ZT0:P6 vs. ZT12:P6-GAL4	-0.3003	-1.639 to 1.038	No	ns	0.997882		ZT0:P6 vs. ZT12:P6-GAL4	-0.5255	-2.047 to 0.9963	No	ns	0.959632
	210	119.8	359.625	158.6	127.8			ZT0:P6 vs. ZT18:P6	-2.663	-4.001 to -1.325	Yes	****	2.83703e-05		ZT0:P6 vs. ZT18:P6	-3.216	-4.738 to -1.695	Yes	****	1.17917e-05
	240	146.201	409.125	161.8	154.2			ZT0:P6 vs. ZT18:P6-GAL4	-0.08788	-1.426 to 1.250	No	ns	1		ZT0:P6 vs. ZT18:P6-GAL4	-0.137	-1.659 to 1.385	No	ns	0.999999
	270	155.201	356.625	130.6	145			ZT0:P6 vs. ZT24:P6	0.2115	-1.127 to 1.550	No	ns	0.999866		ZT0:P6 vs. ZT24:P6	-0.2807	-1.802 to 1.241	No	ns	0.999533
	300	129	330.75	102	151.4			ZT0:P6 vs. ZT24:P6-GAL4	0.1305	-1.208 to 1.469	No	ns	0.999998		ZT0:P6 vs. ZT24:P6-GAL4	-0.4448	-1.967 to 1.077	No	ns	0.985952
	330	125	275.625	118	102			ZT0:P6-GAL4 vs. ZT6:P6	0.8697	-0.4687 to 2.208	No	ns	0.429538		ZT0:P6-GAL4 vs. ZT6:P6	0.1973	-1.324 to 1.719	No	ns	0.999974
	360	149	276	110.2	110.4			ZT0:P6-GAL4 vs. ZT6:P6-GAL4	0.3146	-1.024 to 1.653	No	ns	0.996975		ZT0:P6-GAL4 vs. ZT6:P6-GAL4	-0.4961	-2.018 to 1.026	No	ns	0.971559
	390	105.4	294	117	114.2			ZT0:P6-GAL4 vs. ZT12:P6	-0.5313	-1.870 to 0.8070	No	ns	0.911291		ZT0:P6-GAL4 vs. ZT12:P6	-1.003	-2.524 to 0.5191	No	ns	0.410951
	420	135.801	268.125	112	132			ZT0:P6-GAL4 vs. ZT12:P6-GAL4	-0.2065	-1.545 to 1.132	No	ns	0.999891		ZT0:P6-GAL4 vs. ZT12:P6-GAL4	-0.8725	-2.394 to 0.6493	No	ns	0.590034
	450	116.8	273	124.6	141			ZT0:P6-GAL4 vs. ZT18:P6	-2.569	-3.907 to -1.231	Yes	****	4.70053e-05		ZT0:P6-GAL4 vs. ZT18:P6	-3.563	-5.085 to -2.042	Yes	****	2.5e-06
	480	129	256.5	145.8	163.2			ZT0:P6-GAL4 vs. ZT18:P6-GAL4	0.005979	-1.332 to 1.344	No	ns	>0.99999999999		ZT0:P6-GAL4 vs. ZT18:P6-GAL4	-0.484	-2.006 to 1.038	No	ns	0.975612
	510	132.6	400.5	161	159			ZT0:P6-GAL4 vs. ZT24:P6	0.3054	-1.033 to 1.644	No	ns	0.997582		ZT0:P6-GAL4 vs. ZT24:P6	-0.6277	-2.149 to 0.8941	No	ns	0.892273
	540	156.2	295.125	153.8	138.4			ZT0:P6-GAL4 vs. ZT24:P6-GAL4	0.2243	-1.114 to 1.563	No	ns	0.999787		ZT0:P6-GAL4 vs. ZT24:P6-GAL4	-0.7918	-2.314 to 0.7299	No	ns	0.703614
	570	194.399	307.125	190.8	169.4			ZT6:P6 vs. ZT6:P6-GAL4	-0.5551	-1.893 to 0.7832	No	ns	0.889745		ZT6:P6 vs. ZT6:P6-GAL4	-0.6934	-2.215 to 0.8283	No	ns	0.827053
	600	177.6	312.375	175	189.8			ZT6:P6 vs. ZT12:P6	-1.401	-2.739 to -0.06262	Yes	*	0.0356336		ZT6:P6 vs. ZT12:P6	-1.2	-2.722 to 0.3217	No	ns	0.204137
	630	192.2	329.25	193	161			ZT6:P6 vs. ZT12:P6-GAL4	-1.076	-2.414 to 0.2622	No	ns	0.186429		ZT6:P6 vs. ZT12:P6-GAL4	-1.07	-2.592 to 0.4519	No	ns	0.33008
	660	198.399	351	202.8	203.2			ZT6:P6 vs. ZT18:P6	-3.439	-4.777 to -2.100	Yes	****	5.7672e-07		ZT6:P6 vs. ZT18:P6	-3.761	-5.282 to -2.239	Yes	****	1.0724e-06
	690	254.6	415.875	233.2	272.8			ZT6:P6 vs. ZT18:P6-GAL4	-0.8637	-2.202 to 0.4746	No	ns	0.437994		ZT6:P6 vs. ZT18:P6-GAL4	-0.6813	-2.203 to 0.8404	No	ns	0.840172
	720	539.6	485.25	410	363.8			ZT6:P6 vs. ZT24:P6	-0.5643	-1.903 to 0.7740	No	ns	0.880212		ZT6:P6 vs. ZT24:P6	-0.825	-2.347 to 0.6967	No	ns	0.65731
	750	469.6	469.875	285.6	440.2			ZT6:P6 vs. ZT24:P6-GAL4	-0.6453	-1.984 to 0.6930	No	ns	0.779536		ZT6:P6 vs. ZT24:P6-GAL4	-0.9892	-2.511 to 0.5326	No	ns	0.428616
	780	281.8	415.875	164.2	296.4			ZT6:P6-GAL4 vs. ZT12:P6	-0.8459	-2.184 to 0.4925	No	ns	0.4643		ZT6:P6-GAL4 vs. ZT12:P6	-0.5066	-2.028 to 1.015	No	ns	0.967563
	810	167.8	303.375	83.6	155.2			ZT6:P6-GAL4 vs. ZT12:P6-GAL4	-0.5211	-1.859 to 0.8172	No	ns	0.920333		ZT6:P6-GAL4 vs. ZT12:P6-GAL4	-0.3764	-1.898 to 1.145	No	ns	0.995613
	840	78.7995	343.875	51	91			ZT6:P6-GAL4 vs. ZT18:P6	-2.884	-4.222 to -1.545	Yes	****	8.87234e-06		ZT6:P6-GAL4 vs. ZT18:P6	-3.067	-4.589 to -1.546	Yes	****	2.35206e-05
	870	48.7994	296.25	32.8	60.8			ZT6:P6-GAL4 vs. ZT18:P6-GAL4	-0.3086	-1.647 to 1.030	No	ns	0.997357		ZT6:P6-GAL4 vs. ZT18:P6-GAL4	0.01209	-1.510 to 1.534	No	ns	>0.99999999999
	900	28.1996	228.375	21	54			ZT6:P6-GAL4 vs. ZT24:P6	-0.009214	-1.348 to 1.329	No	ns	>0.99999999999		ZT6:P6-GAL4 vs. ZT24:P6	-0.1316	-1.653 to 1.390	No	ns	0.999999
	930	40.8005	280.875	8.2	60.4			ZT6:P6-GAL4 vs. ZT24:P6-GAL4	-0.09025	-1.429 to 1.248	No	ns	1		ZT6:P6-GAL4 vs. ZT24:P6-GAL4	-0.2957	-1.817 to 1.226	No	ns	0.999295
	960	27.6003	266.25	11.2	52.2			ZT12:P6 vs. ZT12:P6-GAL4	0.3248	-1.014 to 1.663	No	ns	0.996134		ZT12:P6 vs. ZT12:P6-GAL4	0.1302	-1.392 to 1.652	No	ns	0.999999
	990	27.1999	276.75	10.6	44.2			ZT12:P6 vs. ZT18:P6	-2.038	-3.376 to -0.6994	Yes	***	0.000929841		ZT12:P6 vs. ZT18:P6	-2.561	-4.082 to -1.039	Yes	***	0.000272597
	1020	41.1996	240	16.8	59.6			ZT12:P6 vs. ZT18:P6-GAL4	0.5373	-0.8011 to 1.876	No	ns	0.906242		ZT12:P6 vs. ZT18:P6-GAL4	0.5187	-1.003 to 2.040	No	ns	0.962606
	1050	37.1995	199.125	8	42			ZT12:P6 vs. ZT24:P6	0.8367	-0.5017 to 2.175	No	ns	0.478716		ZT12:P6 vs. ZT24:P6	0.375	-1.147 to 1.897	No	ns	0.995725
	1080	38.5996	219.375	17.8	57.8			ZT12:P6 vs. ZT24:P6-GAL4	0.7556	-0.5827 to 2.094	No	ns	0.608957		ZT12:P6 vs. ZT24:P6-GAL4	0.2108	-1.311 to 1.733	No	ns	0.999955
	1110	40.1999	250.5	21.2	45.6			ZT12:P6-GAL4 vs. ZT18:P6	-2.363	-3.701 to -1.024	Yes	***	0.000146444		ZT12:P6-GAL4 vs. ZT18:P6	-2.691	-4.213 to -1.169	Yes	***	0.000143142
	1140	51.3994	199.875	18	41.8			ZT12:P6-GAL4 vs. ZT18:P6-GAL4	0.2125	-1.126 to 1.551	No	ns	0.999864		ZT12:P6-GAL4 vs. ZT18:P6-GAL4	0.3885	-1.133 to 1.910	No	ns	0.9945
	1170	37.3997	287.625	23.8	14			ZT12:P6-GAL4 vs. ZT24:P6	0.5119	-0.8265 to 1.850	No	ns	0.927751		ZT12:P6-GAL4 vs. ZT24:P6	0.2448	-1.277 to 1.767	No	ns	0.999846
	1200	18.9995	230.25	15.4	40.2			ZT12:P6-GAL4 vs. ZT24:P6-GAL4	0.4308	-0.9075 to 1.769	No	ns	0.973905		ZT12:P6-GAL4 vs. ZT24:P6-GAL4	0.08064	-1.441 to 1.602	No	ns	1
	1230	17.2003	239.625	19.2	37.6			ZT18:P6 vs. ZT18:P6-GAL4	2.575	1.237 to 3.913	Yes	****	4.5582e-05		ZT18:P6 vs. ZT18:P6-GAL4	3.079	1.558 to 4.601	Yes	****	2.22364e-05
	1260	24.0006	291.375	17.6	48			ZT18:P6 vs. ZT24:P6	2.874	1.536 to 4.213	Yes	****	9.31095e-06		ZT18:P6 vs. ZT24:P6	2.936	1.414 to 4.457	Yes	****	4.38129e-05
	1290	18.8006	227.25	29.6	33.6			ZT18:P6 vs. ZT24:P6-GAL4	2.793	1.455 to 4.132	Yes	****	1.42225e-05		ZT18:P6 vs. ZT24:P6-GAL4	2.772	1.250 to 4.293	Yes	****	9.65116e-05
	1320	20.1994	238.875	38.2	38.8			ZT18:P6-GAL4 vs. ZT24:P6	0.2994	-1.039 to 1.638	No	ns	0.997899		ZT18:P6-GAL4 vs. ZT24:P6	-0.1437	-1.665 to 1.378	No	ns	0.999998
	1350	41.6	298.875	30	55.2			ZT18:P6-GAL4 vs. ZT24:P6-GAL4	0.2184	-1.120 to 1.557	No	ns	0.999827		ZT18:P6-GAL4 vs. ZT24:P6-GAL4	-0.3078	-1.830 to 1.214	No	ns	0.999038
	1380	45.3999	223.125	36.6	69			ZT24:P6 vs. ZT24:P6-GAL4	-0.08104	-1.419 to 1.257	No	ns	1		ZT24:P6 vs. ZT24:P6-GAL4	-0.1642	-1.686 to 1.358	No	ns	0.999995
	1410	52.7995	189.9	43.8	97.8
							P6I16A PER mRNA								P6I16A tim mRNA
							UAS-P6I16A	Repeat 1	Repeat 2	Repeat 3	mean	SEM			UAS-P6I16A	Repeat 1	Repeat 2	Repeat 3	mean	SEM
							0	1.00001	1	1	1	5.7735e-06			0	1	1	1	1	0
							6	0.26875	0.0088394	0.372416	0.216668	0.1873			6	0.35203	0.253298	0.46879	0.358039	0.107872
							12	1.44758	1.02381	0.4174	0.962931	0.517782			12	0.85407	0.458707	0.765119	0.692632	0.20741
							18	4.18506	3.45114	3.44821	3.6948	0.424578			18	3.33361	3.07888	2.35175	2.92141	0.50952
							24	1.32775	1.62495	1.05132	1.33468	0.286878			24	1.18048	1.215	0.56893	0.988137	0.363454
							UAS-P6I16A/Elav-Gla4	Repeat 1	Repeat 2	Repeat 3	mean	SEM			UAS-P6I16A/Elav-Gla4	Repeat 1	Repeat 2	Repeat 3	mean	SEM
							0	0.75327	0.925	0.97048	0.882917	0.114557			0	0.67931	0.824954	0.7502	0.751488	0.0728304
							6	0.36162	0.334662	0.079516	0.258599	0.155675			6	0.35341	0.676644	0.455137	0.495064	0.165274
							12	2.7496	0.676644	0.555334	1.32719	1.23333			12	0.46412	0.703391	1.0067	0.724737	0.27192
							18	4.05044	3.91206	2.61104	3.52452	0.794111			18	2.52617	3.02679	2.94346	2.83214	0.268232
							24	0.85875	0.87524	1.02548	0.919823	0.0918709			24	0.46005	0.721	0.811053	0.664034	0.182304
					ANOVA table		SS	DF	MS	F (DFn, DFd)	P value			ANOVA table	SS	DF	MS	F (DFn, DFd)	P value
					Interaction		0.49802	4	0.124505	F (4, 20) = 0.450441149	0.77088			Interaction	0.218953	4	0.0547383	F (4, 20) = 0.831494875	0.520917
					Row Factor		39.4892	4	9.8723	F (4, 20) = 35.7165535	7.62e-09			Row Factor	23.2809	4	5.82023	F (4, 20) = 88.4114692	1e-11
					Column Factor		0.0262848	1	0.0262848	F (1, 20) = 0.0950946443	0.760987			Column Factor	0.0730133	1	0.0730133	F (1, 20) = 1.10910035	0.304836
					Residual		5.52813	20	0.276407					Residual	1.31662	20	0.0658311
					Tukey's multiple comparisons test		Mean Diff.	95.00% CI of diff.	Significant?	Summary	Adjusted P Value			Tukey's multiple comparisons test	Mean Diff.	95.00% CI of diff.	Significant?	Summary	Adjusted P Value
					ZT0:16a vs. ZT0:16a-gal4		0.1171	-1.403 to 1.637	No	ns	1			ZT0:16a vs. ZT0:16agal4	0.2486	-0.4931 to 0.9903	No	ns	0.966203
					ZT0:16a vs. ZT6:16a		0.7833	-0.7365 to 2.303	No	ns	0.713811			ZT0:16a vs. ZT6:16a	0.642	-0.09976 to 1.384	No	ns	0.12617
					ZT0:16a vs. ZT6:16a-gal4		0.7414	-0.7785 to 2.261	No	ns	0.769346			ZT0:16a vs. ZT6:16agal4	0.5049	-0.2368 to 1.247	No	ns	0.369594
					ZT0:16a vs. ZT12:16a		0.03707	-1.483 to 1.557	No	ns	>0.99999999999			ZT0:16a vs. ZT12:16a	0.3074	-0.4344 to 1.049	No	ns	0.889872
					ZT0:16a vs. ZT12:16a-gal4		-0.3272	-1.847 to 1.193	No	ns	0.998436			ZT0:16a vs. ZT12:16agal4	0.2753	-0.4665 to 1.017	No	ns	0.938623
					ZT0:16a vs. ZT18:16a		-2.695	-4.215 to -1.175	Yes	***	0.000138617			ZT0:16a vs. ZT18:16a	-1.921	-2.663 to -1.180	Yes	****	5.0421e-07
					ZT0:16a vs. ZT18:16a-gal4		-2.525	-4.044 to -1.005	Yes	***	0.000322334			ZT0:16a vs. ZT18:16agal4	-1.832	-2.574 to -1.090	Yes	****	1.0849e-06
					ZT0:16a vs. ZT24:16a		-0.3347	-1.855 to 1.185	No	ns	0.998149			ZT0:16a vs. ZT24:16a	0.01186	-0.7299 to 0.7536	No	ns	>0.99999999999
					ZT0:16a vs. ZT24:16a-gal4		0.08018	-1.440 to 1.600	No	ns	1			ZT0:16a vs. ZT24:16agal4	0.336	-0.4058 to 1.078	No	ns	0.8316
					ZT0:16a-gal4 vs. ZT6:16a		0.6662	-0.8536 to 2.186	No	ns	0.855458			ZT0:16agal4 vs. ZT6:16a	0.3934	-0.3483 to 1.135	No	ns	0.682721
					ZT0:16a-gal4 vs. ZT6:16a-gal4		0.6243	-0.8955 to 2.144	No	ns	0.895136			ZT0:16agal4 vs. ZT6:16agal4	0.2564	-0.4854 to 0.9981	No	ns	0.959414
					ZT0:16a-gal4 vs. ZT12:16a		-0.08001	-1.600 to 1.440	No	ns	1			ZT0:16agal4 vs. ZT12:16a	0.05879	-0.6829 to 0.8005	No	ns	1
					ZT0:16a-gal4 vs. ZT12:16a-gal4		-0.4443	-1.964 to 1.076	No	ns	0.985851			ZT0:16agal4 vs. ZT12:16agal4	0.02668	-0.7150 to 0.7684	No	ns	1
					ZT0:16a-gal4 vs. ZT18:16a		-2.812	-4.332 to -1.292	Yes	****	7.82119e-05			ZT0:16agal4 vs. ZT18:16a	-2.17	-2.912 to -1.428	Yes	****	6.734e-08
					ZT0:16a-gal4 vs. ZT18:16a-gal4		-2.642	-4.161 to -1.122	Yes	***	0.000179957			ZT0:16agal4 vs. ZT18:16agal4	-2.081	-2.822 to -1.339	Yes	****	1.3664e-07
					ZT0:16a-gal4 vs. ZT24:16a		-0.4518	-1.972 to 1.068	No	ns	0.984228			ZT0:16agal4 vs. ZT24:16a	-0.2367	-0.9784 to 0.5050	No	ns	0.975141
					ZT0:16a-gal4 vs. ZT24:16a-gal4		-0.03691	-1.557 to 1.483	No	ns	>0.99999999999			ZT0:16agal4 vs. ZT24:16agal4	0.08739	-0.6543 to 0.8291	No	ns	0.999989
					ZT6:16a vs. ZT6:16a-gal4		-0.04193	-1.562 to 1.478	No	ns	1			ZT6:16a vs. ZT6:16agal4	-0.137	-0.8787 to 0.6047	No	ns	0.999529
					ZT6:16a vs. ZT12:16a		-0.7463	-2.266 to 0.7736	No	ns	0.762576			ZT6:16a vs. ZT12:16a	-0.3346	-1.076 to 0.4071	No	ns	0.834595
					ZT6:16a vs. ZT12:16a-gal4		-1.111	-2.630 to 0.4093	No	ns	0.284614			ZT6:16a vs. ZT12:16agal4	-0.3667	-1.108 to 0.3750	No	ns	0.756171
					ZT6:16a vs. ZT18:16a		-3.478	-4.998 to -1.958	Yes	****	3.57481e-06			ZT6:16a vs. ZT18:16a	-2.563	-3.305 to -1.822	Yes	****	3.76e-09
					ZT6:16a vs. ZT18:16a-gal4		-3.308	-4.828 to -1.788	Yes	****	7.65513e-06			ZT6:16a vs. ZT18:16agal4	-2.474	-3.216 to -1.732	Yes	****	7.05e-09
					ZT6:16a vs. ZT24:16a		-1.118	-2.638 to 0.4019	No	ns	0.277159			ZT6:16a vs. ZT24:16a	-0.6301	-1.372 to 0.1116	No	ns	0.140092
					ZT6:16a vs. ZT24:16a-gal4		-0.7032	-2.223 to 0.8167	No	ns	0.815264			ZT6:16a vs. ZT24:16agal4	-0.306	-1.048 to 0.4357	No	ns	0.892255
					ZT6:16a-gal4 vs. ZT12:16a		-0.7043	-2.224 to 0.8155	No	ns	0.814112			ZT6:16agal4 vs. ZT12:16a	-0.1976	-0.9393 to 0.5442	No	ns	0.992533
					ZT6:16a-gal4 vs. ZT12:16a-gal4		-1.069	-2.588 to 0.4513	No	ns	0.330297			ZT6:16agal4 vs. ZT12:16agal4	-0.2297	-0.9714 to 0.5120	No	ns	0.979476
					ZT6:16a-gal4 vs. ZT18:16a		-3.436	-4.956 to -1.916	Yes	****	4.31178e-06			ZT6:16agal4 vs. ZT18:16a	-2.426	-3.168 to -1.685	Yes	****	9.89e-09
					ZT6:16a-gal4 vs. ZT18:16a-gal4		-3.266	-4.786 to -1.746	Yes	****	9.27783e-06			ZT6:16agal4 vs. ZT18:16agal4	-2.337	-3.079 to -1.595	Yes	****	1.903e-08
					ZT6:16a-gal4 vs. ZT24:16a		-1.076	-2.596 to 0.4438	No	ns	0.322065			ZT6:16agal4 vs. ZT24:16a	-0.4931	-1.235 to 0.2487	No	ns	0.400013
					ZT6:16a-gal4 vs. ZT24:16a-gal4		-0.6612	-2.181 to 0.8586	No	ns	0.860842			ZT6:16agal4 vs. ZT24:16agal4	-0.169	-0.9107 to 0.5728	No	ns	0.997606
					ZT12:16a vs. ZT12:16a-gal4		-0.3643	-1.884 to 1.156	No	ns	0.99651			ZT12:16a vs. ZT12:16agal4	-0.03211	-0.7738 to 0.7096	No	ns	1
					ZT12:16a vs. ZT18:16a		-2.732	-4.252 to -1.212	Yes	***	0.000115632			ZT12:16a vs. ZT18:16a	-2.229	-2.971 to -1.487	Yes	****	4.284e-08
					ZT12:16a vs. ZT18:16a-gal4		-2.562	-4.081 to -1.042	Yes	***	0.000268022			ZT12:16a vs. ZT18:16agal4	-2.14	-2.881 to -1.398	Yes	****	8.581e-08
					ZT12:16a vs. ZT24:16a		-0.3717	-1.892 to 1.148	No	ns	0.995963			ZT12:16a vs. ZT24:16a	-0.2955	-1.037 to 0.4462	No	ns	0.910218
					ZT12:16a vs. ZT24:16a-gal4		0.04311	-1.477 to 1.563	No	ns	1			ZT12:16a vs. ZT24:16agal4	0.0286	-0.7131 to 0.7703	No	ns	1
					ZT12:16a-gal4 vs. ZT18:16a		-2.368	-3.887 to -0.8477	Yes	***	0.00070981			ZT12:16agal4 vs. ZT18:16a	-2.197	-2.938 to -1.455	Yes	****	5.477e-08
					ZT12:16a-gal4 vs. ZT18:16a-gal4		-2.197	-3.717 to -0.6775	Yes	**	0.00168649			ZT12:16agal4 vs. ZT18:16agal4	-2.107	-2.849 to -1.366	Yes	****	1.1048e-07
					ZT12:16a-gal4 vs. ZT24:16a		-0.007483	-1.527 to 1.512	No	ns	>0.99999999999			ZT12:16agal4 vs. ZT24:16a	-0.2634	-1.005 to 0.4783	No	ns	0.95243
					ZT12:16a-gal4 vs. ZT24:16a-gal4		0.4074	-1.112 to 1.927	No	ns	0.992186			ZT12:16agal4 vs. ZT24:16agal4	0.0607	-0.6810 to 0.8024	No	ns	1
					ZT18:16a vs. ZT18:16a-gal4		0.1703	-1.350 to 1.690	No	ns	0.999993			ZT18:16a vs. ZT18:16agal4	0.08927	-0.6525 to 0.8310	No	ns	0.999986
					ZT18:16a vs. ZT24:16a		2.36	0.8403 to 3.880	Yes	***	0.000736635			ZT18:16a vs. ZT24:16a	1.933	1.192 to 2.675	Yes	****	4.5583e-07
					ZT18:16a vs. ZT24:16a-gal4		2.775	1.255 to 4.295	Yes	****	9.36012e-05			ZT18:16a vs. ZT24:16agal4	2.257	1.516 to 2.999	Yes	****	3.445e-08
					ZT18:16a-gal4 vs. ZT24:16a		2.19	0.6700 to 3.710	Yes	**	0.00175075			ZT18:16agal4 vs. ZT24:16a	1.844	1.102 to 2.586	Yes	****	9.7792e-07
					ZT18:16a-gal4 vs. ZT24:16a-gal4		2.605	1.085 to 4.125	Yes	***	0.000216111			ZT18:16agal4 vs. ZT24:16agal4	2.168	1.426 to 2.910	Yes	****	6.857e-08
					ZT24:16a vs. ZT24:16a-gal4		0.4149	-1.105 to 1.935	No	ns	0.991154			ZT24:16a vs. ZT24:16agal4	0.3241	-0.4176 to 1.066	No	ns	0.857589

## Sheet: Supplementary Figure 1
fig. S1B

[truncated: 6 more sheets: Supplementary Figure 4 , Supplementary Figure 7, Supplementary Figure 8, Supplementary Figure 9, Supplementary Figure 10, Supplementary Figure 11]
